# Supplementary material for: Intraspecies competition among Salmonella enterica isolates in the lettuce leaf apoplast
Source: Front Plant Sci. 2024 Jan 30;15:1302047. doi: 10.3389/fpls.2024.1302047 (PMC10861783; doi:10.3389/fpls.2024.1302047)
Supplement: Supplementary file 5 [file Table_1.xlsx]

## Sheet: Dataset_S01
Dataset S01. Number of reads of each barcoded clone of the Salmonella enterica isolates in the utilized pools. Sequencing and read counting were conducted from one sample from the inoculum and four biological replicates (BR) from leaves at 10 days post inoculation. S. enterica strains contained in each pool are highlighted in green. BC=Barcode.
Strain	BC #	Pool 01									Pool 02									Pool 03									Pool 04									Pool 05									Pool 06
		Inoculum	Lollo Rossa				Red Tide				Inoculum	Lollo Rossa				Red Tide				Inoculum	Lollo Rossa				Red Tide				Inoculum	Lollo Rossa				Red Tide				Inoculum	Lollo Rossa				Red Tide				Inoculum	Lollo Rossa
			BR1	BR2	BR3	BR4	BR1	BR2	BR3	BR4		BR1	BR2	BR3	BR4	BR1	BR2	BR3	BR4		BR1	BR2	BR3	BR4	BR1	BR2	BR3	BR4		BR1	BR2	BR3	BR4	BR1	BR2	BR3	BR4		BR1	BR2	BR3	BR4	BR1	BR2	BR3	BR4		BR1	BR2
SM-1	96	29089	57551	92375	48197	49946	58803	31115	41100	44449	53427	55464	48610	23749	47198	57989	68259	88677	69584	77017	5025	87847	79992	58365	67588	33396	38129	87579	43737	47637	30585	16249	36051	35297	34814	37801	59359	52574	51473	59921	59481	78421	133081	64915	81348	40400	69756	68007	61999
	95	3013			1153	4039	5		5129	6584	5371	35782		41565	3	9972	4	2091	21843	7427	2	18503	2	6	2	13	2970	2	4367	4037		4244	5513	2096	5550	727	1	5193	10134	2524	8006	11829	3286	11939	6840	6350	6982	10450	3119
	94	281									528			4				1223	2	753		1			1				436			3152						502	1397	1136			5805				651	2010	2
	93	34									65		2					2604		78									53									50									93	8
	92										4									11									5									15									2
SA	67	26512	35788	77363	41826	54905	52055	21951	26160	18502	10	5	10	3	2	5	2	4	6	19	1	7	6	7	12	5	2	4			1				1	12		5	3		2	2	12	5	5	2		10	4
	66	11535	29695	34558	19617	38223	18980	15801	8756	33904	1				4	1	3	3	2	4		3	3	1	4	1	1								1	3		1		1	1	3	3	1	1		1	2	2
	65	1442	2133	1	3943	5691		3898	870		1		2							3			1			3		1																			3		4
	64	550	1215							2438								2																	1								1
	63	140						678
	62	39
	61	7
	60	2
SP-2	76										7
	77										9
	78										40
	79										135	1								1
	80
	81					1					1737		6047	263	1	12810	2563	8918	1439				1		1			1				1							1	1			2				4		1
	82										1482					1327		1142	1	1						1		1						1
	83	4		3		2	1		2		50907	75628	32707	54210	45925	76415	67383	88931	33394	62	3	40	16	33	16	4	8	15		1	1	3		2		1		27	4	9	5	14	43	9	17	6	49	13	17
SM-3	52																			6
	53																			16
	54
	55
	56														1					869					1	3														1
	57												4	3	1	3	3	4	3	3551					1	11886	2323												1		2		3	2	1			2	4
	58										1	7	2	1		6	2	8	6	11012	6117	2	3	20661	6	1	4	2											3	3	4	3	9	4	4	5	4	5	1
	59										29	27	32	26	10	25	39	19	28	66882	15134	26742	68994	76137	28552	29369	31092	30709										20	31	15	37	21	67	28	32	19	15	40	27
STm-2	sp1											2								1					4				2006	4705	7703			1814	1268	762	4795							1	1
	sp2									1	1	1			1			1	2					4		2	1		2092			1867		1098		480	4031					2	1
	sp3											2				5	1			3			1			1			2444	7334	6783	5354		10270	961	3750	14783							2	1			1	1
	sp4											2						1					2				1	1	2017		4006	2395			2589	4729	2497				1	1	1			1
	sp5											1	3							1					1	2			2237	3582	16571		6580		5002	1842	5381	3		1						4
	sp6								1			8							1	1		2							1448	5837	1962			3473	1727					1					1		2		1
	sp7																					1	2						1378		4779	1364	2386	830	448	1664			1		2		1
	sp8										3	2			1					1		3							1304	1349	6669			1089	1552	2524	1913								2
	sp9											2					1			1					2	1			1143		3277		3978			730							1
	sp10														1											1			1011	2662		1858		1106		2607
	sp11											2								1									1046			1794	1598	1206	651	1083	2952							1	1
	sp12														1	1													1211					1706		2663
	sp13											1						1					1		1				937	1493	1516			2426	1751										1	1
	sp14											3			1														539					947				1
	sp15											2																	603					419			5902							2
	sp16											1				1													546		1472	391		1149					1
	sp17																					1							515						2503	3197				1									1
	sp18											2			1														451		2472	658	3301			1085									2
	sp19																							1					366						962
	sp20																			1									339			1843
	sp21																												288						709
	sp22																											1	256			740		782
	sp23																												292		2237								1
	sp24																												241
	sp25																												257
	sp26																												235							641				1
	sp27																			1									183	1011					769
	sp28																												172																1
	sp29													1															161		2668		3783
	sp30																												165					596		1121
	sp31																												122														1
	sp32																												101						1375
	sp33																												84					251
	sp34																												79
	sp35																												86
	sp36																												80
	sp37																1												86
	sp38																												75					454
	sp39																												43							471
	sp40																												57			1151			984									1
	sp41																												59
	sp42																												32								2528
	sp43																												47																1
	sp44																												5					4	8		68
	sp45																												33
	sp46																								1				35
	sp47																												16
	sp48																												17
	sp49																												27
	sp50																												17
	sp51																												33
	sp52																												18
	sp53																												24
	sp54																												23
	sp55											1																	26
	sp56																												14
	sp57																												13							550
	sp58																												11
	sp59																												17
	sp60																												6
	sp61																												11
	sp62																												4
	sp63																												11
	sp64																												6						876
	sp65																												5
	sp66																												6
	sp67																												4
	sp68																												5
	sp69																												8
	sp70																												3
	sp71																												1
	sp72																												3
	sp73																												4
	sp74																												1
	sp75																												6
	sp76																												2
	sp77																												3
	sp78																												4
	sp79																												1
	sp80																												3
	sp81																												5
	sp82																												2
	sp83																												3
	sp84																												1
	sp85																												4
	sp86																												2
	sp87																												1
	sp88																												2
	sp89
	sp90
	sp91
	sp92
	sp93
	sp94
	sp95
	sp96
	sp97
	sp98
	sp99
	sp100
	sp101
	sp102
	sp103
	sp104
	sp105
	sp106
	sp107
	sp108
	sp109
	sp110
SP-1	91	1						2			4	7	9	13	8	9	4	7	8	5	2	15	9	4	3	4	4	1	1							1		40435	21341	36200	24850	16188	59793	28227	43550	20144	5	4	3
	90																																					22
	89														1		2			1				1				1										2295		2571			4024	1143		1430		1
	87																																					21
	86																																					7
	85																																					13
	84																																					3
SM-2	28																																														10
	29																																														11
	30																																														57
	32																						4	4		1															1						986
	33												2				1	5		1		1	1			3	2													3	2	1	8			1	4293	2354	851
	34											1		2		2		2				5				2												2		1	2	1			2	1	6176	2227	2194
	34.1										4	2	6	5	3	1	8	11	13	16	1	8	20	10	2	11	7	3										14		5	10	3	18	7	8	4	22958	607	1657
	35										10	11	11	14	3	17	19	20	16	33	3	27	28	19	4	15	21	21										24	7	9	9	25	78	27	33	5	63290	617	6887
SO	14
	15
	16
	17										1																1													1		1		1
	18													1																																			1
	19										11	88	23	17	13	44	31	20	44	12	5	25	36	44	55	28	26	13						1		1		13	14	13	8	35	53	29	18	11	43	29	20
SR	68
	69
	70
	71
	73
	74		1																															1
	75		17		3	1	1	7	1	1	3	1		1		1		3	9	1		5	7	1	8	2		4	1		2	2	2		1		2	3	4		2	4	9	2				5	5
SMi	44
	45
	46																				1																	2	1
	47										2	2	3										1		3																		3
	48																2	3						2	2		1													1			2	1	1			1
	49										4	4	1	1		12	5	6	5	18		3	3	20	6	4	2	3										6	4	4	5	7	9	3	5	1		1	3
	50										9	14	6	1	6	23	5	20	8	11	6	3	8	22	5	10	7	9										8	5	7	8	1	29	6	12	1	15	8	4
	51										4	8	4	2	1	11	2	1	4	4	1	1	5	8	10	3	4	4										6	2		6	6	3	2	10	6	8	7	3
STm-1	36
	37
	38
	39
	40																						2
	41										2			1		2	1		2							1	2	2	3									1	1					1	2		4	1	1
	42		5				2	3	4		2	3	2	2	1	1		1	2	1				2					4							1				1		3	4		1		1	2
	43		5			5	2	1	7		15	20	5	9	1	4	13	12	14	17		9	5	9	5	5	5	4	6			1		3					4	9	1	12	12	7	4	1	6	13	11
SE	20
	21
	22
	23
	24																											1
	25											1					4								1														1
	26														1	18				2			8	9	5		1	1										3				1	3					1
	27										10	19	10	14	9	19	19	28	13	21	3	27	36	50	29	16	16	7										32	6	12	8	17	41	5	22	18	53	15	22
SK	6
	7
	8
	9											1
	10
	11																		1	1						1																		1					6
	12										1	3		3	1		1	2	1	2			2		2	3	1							1		2				1	3		1		1		3	2
	13			6	1				1		4	5	6	8	4	4	4	9	6	11	4	3	1	3	9	5	4	7					1		1	4		7	4	2	5	6	3	6	4	2	8	7	7
SH	1																																													1
	2
	3															1			1
	4										2	7	1	4			1	3	3	6			2		2		4	1										6		2				1	5		1	1	2
	5										18	30	18	17	24	20	20	30	26	45	5	14	37	41	68	50	12	14										31	35	10	21	14	58	13	24	14	133	39	22
[truncated: 51 more columns]
